# Supplementary material for: Molecular Biocompatibility Assessment of PETG Aligners After Processing by Laser or Milling
Source: Materials (Basel). 2025 Oct 20;18(20):4793. doi: 10.3390/ma18204793 (PMC12566054; doi:10.3390/ma18204793)
Supplement: Supplementary file 1 [file materials-18-04793-s001.zip]

Archive with 1 entries (1 files):
- materials-3906263-supplementary.pdf
